# Supplementary material for: The Acute and Chronic Cognitive Effects of a Sage Extract: A Randomized, Placebo Controlled Study in Healthy Humans
Source: Nutrients. 2021 Jan 14;13(1):218. doi: 10.3390/nu13010218 (PMC7828691; doi:10.3390/nu13010218)
Supplement: Supplementary file 1 [file nutrients-13-00218-s001.zip]

Archive with 1 entries (1 files):
- nutrients-1027530-supplementary.xlsx
