# Supplementary material for: The Acute and Chronic Cognitive Effects of a Sage Extract: A Randomized, Placebo Controlled Study in Healthy Humans
Source: Nutrients. 2021 Jan 14;13(1):218. doi: 10.3390/nu13010218 (PMC7828691; doi:10.3390/nu13010218)
Supplement: Supplementary file 1 [file nutrients-13-00218-s001.zip › nutrients-1027530-supplementary.xlsx]

## Sheet: 1 COMPASS
Table S1.Results and statistical tables
Meansandstandarddeviations(alongsideinitalics)ofcognitivetaskperformanceduringday1andday29.Baselineperformanceonday1israwandallotherdataischangefromthisbaseline
Measure		Treatment condition	Day 1						Day 29
			Baseline		Post-dose 1		Post-dose 2		Pre-dose		Post-dose 1		Post-dose 2
Bond-Lader	‘Alert’	Placebo	65.21	15.48	-0.49	12.74	-2.55	13.58	1.84	12.58	2.11	12.51	-2	11.58
		600 mg Sage	64.25	14.17	0.44	11.24	-0.31	16.66	2.31	9.57	-0.08	10.71	-1.83	12.32
Bond-Lader	‘Content’	Placebo	71.39	13	0.39	10.72	-0.05	9.27	-0.34	11.78	0.68	10.61	-1.09	10.61
		600 mg Sage	68.4	13.6	0.37	11.07	0.76	13.17	-0.17	8.77	-1.23	9.47	-0.2	12.17
Bond-Lader	‘Calm’	Placebo	67.5	13.75	0.97	10.47	0.2	11.26	1.41	13.22	-0.95	14.5	-3.3	10.84
		600 mg Sage	62.05	14.22	0.23	14.98	0.59	16.79	1.93	14.59	0.64	15.32	0.63	13.17
NumericWorkingMemory	‘Accuracy’	Placebo	95.29	4.66	0.64	4.13	0.67	5.74	1.33	4.77	-0.09	4	0.67	4.71
		600 mg Sage	95.51	4.04	0.35	3.94	0.88	3.87	0.08	3.92	1.44	4.38	0.43	3.88
NumericWorkingMemory	‘ReactionTime’	Placebo	745.16	143.1	-14.89	149.73	0.99	126.92	-21.37	162.49	-35.93	139.92	-45.73	112.59
		600 mg Sage	764.11	162.4	5.66	160.9	-6.45	159.02	-42.55	140.59	-57.08	116.36	-32.69	120.16
ChoiceReactionTime	‘Accuracy’	Placebo	98.08	2.17	0.2	2.29	-0.16	2.06	0.4	2.29	0.28	1.83	-0.04	2.87
		600 mg Sage	98.18	1.92	-0.27	2.68	-0.41	2.64	0.14	2.13	0	2.36	0.27	2.57
ChoiceReactionTime	‘RT’	Placebo	437.43	58.85	15.03	84.18	20.54	60.18	2.72	60.81	-1.28	47.56	9.7	58.4
		600 mg Sage	425.18	55.89	9.29	53.42	42.3	83.46	12.21	58.96	6.36	44.43	25.45	51.96
CorsiBlocks	‘Span’	Placebo	6.07	0.82	-0.13	0.8	-0.16	0.67	-0.04	0.74	-0.04	0.72	-0.27	0.98
		600 mg Sage	5.67	1	0.18	0.96	0.12	0.9	-0.16	1.15	0.3	1.03	0.26	1.07
Serial3s	‘Total’	Placebo	39.12	13.42	1.24	7.74	1.81	7.56	2.59	8.93	3.93	8.49	2.46	6.93
		600 mg Sage	39.36	14.13	0.58	8.02	-1.9	8.66	-0.04	9.86	3.14	8.61	2.66	6.4
Serial3s	‘Correct’	Placebo	37.29	13.56	1	8.69	1.5	8.19	2.69	9.46	3.42	9.06	2.14	8.04
		600 mg Sage	37.04	14.89	0.84	8.46	-1.89	9.12	0.29	10.41	3.66	8.92	2.55	6.7
Serial3s	‘Incorrect’	Placebo	1.83	1.63	0.25	1.7	0.31	1.7	-0.1	1.81	0.51	1.65	0.33	2.28
		600 mg Sage	2.29	1.68	-0.26	1.81	0.01	1.94	-0.33	1.79	-0.51	1.78	0.11	2.06
Serial7s	‘Total’	Placebo	26.38	10.58	0.98	5.16	1.81	7.55	1.67	5.88	2.55	5.88	2.81	5.31
		600 mg Sage	25.01	10.53	1.17	7.34	0.25	5.76	1.17	7.15	2.81	6.79	3.39	4.37
Serial7s	‘Correct’	Placebo	23.86	10.79	0.93	6.04	1.85	8.14	2.14	6.1	2.76	6.55	3.12	5.82
		600 mg Sage	22.07	10.92	1.5	7.43	-0.08	5.71	1.66	7.35	3.14	6.92	3.04	5.27
Serial7s	‘Incorrect’	Placebo	2.52	2.38	-0.04	2.64	-0.04	2.55	-0.48	2.43	-0.21	2.57	-0.31	2.53
		600 mg Sage	2.94	2.73	-0.33	2.55	0.33	2.7	-0.48	2.64	-0.33	2.55	0.35	2.99
RapidVisualInformationProcessing	‘Accuracy’	Placebo	62.59	20.88	-1.97	18.4	-7.4	15.54	-3.15	17.78	-2.62	17.25	-7.6	14.3
		600 mg Sage	56.42	20.32	-0.3	13.56	-5.96	19.59	0.45	18.3	-1.86	16.51	-5.62	15.46
RapidVisualInformationprocessing	‘ReactionTime’	Placebo	486.43	49.96	1.44	29.41	-3.17	33.22	2.34	27.21	-2.49	28.51	-8.38	49.91
		600 mg Sage	490.74	41.18	4.54	27.61	6.36	44.81	0.29	42.63	-12.32	83.07	-11.92	84.42
RapidVisualInformationprocessing	‘FalseAlarms’	Placebo	3.06	6.06	-0.65	6.97	-0.89	5.64	0.14	7.41	-0.84	6.23	-0.27	3.48
		600 mg Sage	1.96	1.59	-0.18	2.15	0.74	4.6	0.41	3.29	0.12	2.9	0.01	2.58
Peg-and-ball	‘ThinkingTime’	Placebo	2856.12	1154.42	-59.8	898.64	-343.02	810.88	-150.92	740.88	-291.3	821.38	-412.68	800.99
		600 mg Sage	2905.12	843.88	-217.02	783.61	-249.07	756.36	-94.81	1087.29	-379.86	698.44	-442.02	777.25
Peg-and-ball	‘CompletionTime’	Placebo	8491.26	2069.55	-38.46	1650.4	-438.66	1589.45	-110.14	1448.28	-494.42	1587.71	-532.84	1656.01
		600 mg Sage	8747.09	1812.93	-654.44	1288.94	-573.48	1802.26	-470.47	1582.16	-924.05	1542.26	-1063.4	1498.31
Peg-and-ball	‘Errors’	Placebo	2.68	2.03	1.2	3.98	0.62	3.26	0.01	2.97	0.18	3.71	0.4	3.27
		600 mg Sage	3.63	4.3	0.26	4.81	0.23	5.58	-0.79	4.61	0.37	4.36	-0.07	5.09
Name-to-face-recall	‘Accuracy’	Placebo	65.42	16.86	-9.1	13.14	-8.83	17.59	-2.5	15.77	-6.75	14.7	-9.67	16.78
		600 mg Sage	63.35	18.63	-4.26	19.26	-5.97	17.58	4.17	19.06	-0.19	19.15	-4.17	17.66
Name-to-face-recall	‘ReactionTime’	Placebo	11453.6	4146.18	41.42	3698.06	-477.95	3896.79	-81.66	3438.86	-514.91	4286.22	-1020.04	3050.93
		600 mg Sage	11143.1	3383.85	-553.24	2318.95	-590.46	2831.31	-783.25	3012.62	-675.07	2547.46	-316.55	2125.8
Picturerecognition	‘Accuracy’	Placebo	92.13	7.21	-0.67	9.04	-3.27	9	-0.47	9.48	-1.87	7.74	-4.47	10.7
		600 mg Sage	90.99	10.28	-0.53	8.16	-1.89	8.55	-0.23	8.85	-2.2	10.85	-3.71	10.17
Picturerecognition	‘ReactionTime’	Placebo	882.87	248.98	-10.14	226.01	-29.03	215.99	-45.28	210.44	-53.54	224.74	-37.42	213.22
		600 mg Sage	854.54	118.44	2.87	120.8	29.51	118.84	-12.66	146.96	-4.65	121.59	-24.56	94.82
Wordrecognition	‘Accuracy’	Placebo	76.8	8.38	-5.13	9.62	-5	10.37	2.73	11.54	-2.47	12.19	-6.13	13.22
		600 mg Sage	76.44	9.76	-3.11	12.81	-3.64	11.27	3.33	13.54	0.08	12.71	-5.68	13.84
Wordrecognition	‘ReactionTime’	Placebo	904.21	187.13	20.23	199	3.65	207.36	-19.77	175.79	-22.27	145.02	-26.61	160.86
		600 mg Sage	906.27	162.87	-18	137.88	3.76	172.22	-66.17	132.89	-40.15	125.86	-37.2	129.49
ImmediateWordRecall	‘Correct’	Placebo	6.65	2.06	-0.55	2.06	-1.07	2.03	0.31	2.02	-0.31	2.5	-0.59	2.23
		600 mg Sage	6.24	1.83	-0.69	2.14	-1.17	2.1	0.1	2.28	0.1	2.23	-0.75	1.99
ImmediateWordRecall	‘Incorrect’	Placebo	0.41	0.73	-0.06	0.93	0.16	1.2	0.14	0.94	0.08	1.09	0.14	1.02
		600 mg Sage	0.7	1.05	0.07	1.17	0.16	1.16	-0.2	0.93	-0.02	1.27	-0.05	1.12
DelayedWordRecall	‘Correct’	Placebo	3.78	2.24	1.69	2.59	-2.1	2.24	1.04	2	-0.53	2.35	-1.89	2.24
		600 mg Sage	3.81	2.05	1.68	2.19	.2.08	2.22	0.65	2.45	-1	2.1	-1.9	1.88
DelayedWordRecall	‘Incorrect’	Placebo	0.86	1.17	0.53	1.33	1.06	2.34	-0.1	1.19	0.51	1.69	1.14	2.25
		600 mg Sage	1.02	1.13	0.68	1.85	1.32	2.23	-0.16	1.38	0.41	1.91	1.55	2.38

## Sheet: 2 COMPASS ANOVA TABLE
Acute and Pure chronic ANOVA effects of treatment (T), repetition (R) and interactions between the two (T*R) on COMPASS cognitive and mood measures. Table also displays effect sizes (Cohens D).
	Measure	Pure Chronic					Acute Effects
		ANOVA			Post-hoc pairwise comparisons		ANOVA				Post-hoc pairwise comparisons
		Effect	F	P	P	Effect size	Effect	Day	F	P	P	Day	Effect size
	Bond-Lader 'Alert'	T	0.06	0.81	0.81	Base= .04 PD1= .19 PD2= .02	T	1 28	.42 .59	.52 .45	.52 .45	1	PD1= .08 PD2= .15
		R	8.6	<.001*	1V2= .87 1V3= .001* 2V3= .004*		R	1 28	.98 10.8	.33 .001*	.33 .001*
												29	PD1= .28 PD2= .03
		T*R	1.1	0.35	N/A		T*R	1 28	.21 1.8	.65 .19	N/A N/A
	Bond-Lader 'Content'	T	0.01	0.91	0.91	Base= .02 PD1= .19 PD2= .09	T	1 28	.04 .14	.85 .71	.85 .71	1	PD1= .00 PD2= .07
		R	0.07	0.93	1V2= 1.0 1V3= 1.0 2V3= 1.0		R	1 28	.001 .12	.98 .73	.98 .73
												29	PD1= .27 PD2= .09
		T*R	1.5	0.22	N/A		T*R	1 28	.22 3.2	.64 .08t	N/A N/A
	Bond-Lader 'Calm'	T	0.71	0.4	0.4	Base= .04 PD1= .11 PD2= .09	T	1 28	.005 .86	.94 .36	.94 .36	1	PD1= .06 PD2= .03
		R	2.6	0.08t	1V2= .33 1V3= .17 2V3= 1.0		R	1 28	.03 .86	.87 .36	.87 .36
												29	PD1= .10 PD2= .23
		T*R	0.85	0.43	N/A		T*R	1 28	.22 .84	.64 .36	N/A N/A
	Numeric Working Memory 'Accuracy'	T	0.06	0.82	0.82	Base= .18 PD1= .37 PD2= .05	T	1 28	.002 4.9	.97 .03*	.97 .03*	1	PD1= .07 PD2= .04
		R	0.14	0.87	1V2= 1.0 1V3= 1.0 2V3= 1.0		R	1 28	.47 .09	.50 .77	.50 .77
												29	PD1= .60 PD2= .15
		T*R	4.5	0.01	Base= .37 PD1= .08t PD2= .79		T*R	1 28	.40 4.2	.53 .04*	PD1= .005* PD2= .48
	Numeric Working Memory 'Reaction Time'	T	0.18	0.68	0.68	Base= .14 PD1= .16 PD2= .11	T	1 28	.06 .58	.81 .45	.81 .45	1	PD1= .13 PD2= .05
		R	0.63	0.53	1V2= .47 1V3= 1.0 2V3= 1.0		R	1 28	.02 .32	.90 .58	.90 .58
												29	PD1= .00 PD2= .23
		T*R	1.2	0.32	N/A		T*R	1 28	.83 1.7	.37 .19	N/A N/A
	Choice Reaction Time ‘Accuracy’	T	0.04	0.85	0.85	Base= .12 PD1= .12 PD2= .11	T	1 28	.74 .61	.39 .44	.39 .44	1	PD1= .19 PD2= .11
		R	0.23	0.79	1V2= 1.0 1V3= 1.0 2V3= 1.0		R	1 28	.83 .01	.36 .93	.36 .93
												29	PD1= .01 PD2= .24
		T*R	0.99	0.38	N/A		T*R	1 28	.17 1.2	.68 .27	N/A N/A
	Choice Reaction Time ‘Reaction Time’	T	1.6	0.21	0.21	Base= .16 PD1= .17 PD2= .28	T	1 28	.54 .04	.47 .85	.47 .85	1	PD1= .08 PD2= .30
		R	3	0.05t	1V2= 1.0 1V3= .54 2V3= .03*		R	1 28	3.7 7.2	.06t .009*	.06t .009*
												29	PD1= .04 PD2= .09
		T*R	0.23	0.79	N/A		T*R	1 28	1.9 .52	.17 .47	N/A N/A
	Corsi Blocks ‘Span’	T	2.1	0.15	0.15	Base= .12 PD1= .38 PD2= .51	T	1 28	4.2 10.6	.04* .002*	.04* .002*	1	PD1= .36 PD2= .36
		R	3.4	0.04*	1V2= .04* 1V3= .97 2V3= .08t		R	1 28	.23 3.0	.63 .09t	.63 .09t
												29	PD1= .53 PD2= .69
		T*R	7.2	0.001*	Base= .55 PD1= .07t PD2= .02*		T*R	1 28	.04 1.5	.85 .22	N/A N/A
	Serial 3s ‘Total’	T	0.61	0.44	0.44	Base= .28 PD1= .09 PD2= .03	T	1 28	2.3 2.2	.13 .14	.13 .14	1	PD1= .08 PD2= .46
		R	3.1	0.05t	1V2= .002* 1V3= .75 2V3= .86		R	1 28	1.3 1.2	.25 .29	.25 .29
												29	PD1= .30 PD2= .26
		T*R	1.3	0.29	N/A		T*R	1 28	3.4 .29	.07t .59	N/A N/A
	Serial 3s ‘Correct’	T	0.16	0.69	0.69	Base= .24 PD1= .03 PD2= .06	T	1 28	1.3 2.7	.26 .10	.26 .10	1	PD1= .02 PD2= .39
		R	2.2	0.11	1V2= .008* 1V3= 1.0 2V3= .68		R	1 28	1.6 1.5	.21 .23	.21 .23
												29	PD1= .41 PD2= .24
		T*R	1.3	0.27	N/A		T*R	1 28	3.4 .008	.07t .93	N/A N/A
	Serial 3s ‘Incorrect’	T	2.2	0.14	0.14	Base= .12 PD1= .60 PD2= .10	T	1 28	1.5 1.6	.22 .21	.22 .21	1	PD1= .29 PD2= .16
		R	2.4	0.09t	1V2= .50 1V3= .15 2V3= .89		R	1 28	.88 1.1	.35 .30	.35 .30
												29	PD1= .55 PD2= .00
		T*R	2.8	0.06t	N/A		T*R	1 28	.35 3.8	.55 .06t	N/A N/A
	Serial 7s ‘Total’	T	0.01	0.91	0.91	Base= .08 PD1= .04 PD2= .12	T	1 28	.29 .73	.59 .40	.59 .40	1	PD1= .04 PD2= .23
		R	3.8	0.03*	1V2= .02* 1V3= .09t 2V3= 1.0		R	1 28	<.001 .40	1.0 .53	1.0 .53
												29	PD1= .17 PD2= .15
		T*R	0.37	0.69	N/A		T*R	1 28	2.0 .06	.17 .81	N/A N/A
	Serial 7s ‘Correct’	T	0.003	0.95	0.95	Base= .07 PD1= .06 PD2= .01	T	1 28	.30 .31	.59 .58	.59 .58	1	PD1= .08 PD2= .27
		R	1.7	0.19	1V2= .12 1V3= .48 2V3= 1.0		R	1 28	.22 .03	.64 .87	.64 .87
												29	PD1= .18 PD2= .05
		T*R	0.19	0.83	N/A		T*R	1 28	3.2 .09	.08t .76	N/A N/A
	Serial 7s ‘Incorrect’	T	0.13	0.72	0.72	Base= .00 PD1= .05 PD2= .24	T	1 28	.008 .66	.93 .42	.93 .42	1	PD1= .11 PD2= .14
		R	2.8	0.07t	1V2= .60 1V3= .12 2V3= .62		R	1 28	2.3 1.6	.13 .21	.13 .21
												29	PD1= .07 PD2= .29
		T*R	1.9	0.15	N/A		T*R	1 28	2.3 2.8	.13 .10	N/A N/A
	Rapid Visual Information Processing ‘Accuracy’	T	0.56	0.46	0.46	Base= .20 PD1= .05 PD2= .13	T	1 28	.24 .52	.63 .48	.63 .48	1	PD1= .10 PD2= .08
		R	5.3	0.006	1V2= 1.0 1V3= .04* 2V3= .03*		R	1 28	12.3 7.0	.001* .01*	.001* .01*
												29	PD1= .22 PD2= .08
		T*R	0.34	0.71	N/A		T*R	1 28	.006 .14	.94 .71	N/A N/A
	Rapid Visual Information processing ‘Reaction Time’	T	0.26	0.61	0.61	Base= .06 PD1= .16 PD2= .05	T	1 28	1.2 .19	.29 .66	.29 .66	1	PD1= .11 PD2= .24
		R	2.7	0.07t	1V2= .24 1V3= .22 2V3= 1.0		R	1 28	.12 .48	.73 .49	.73 .49
												29	PD1= .16 PD2= .02
		T*R	0.32	0.73	N/A		T*R	1 28	.65 .63	.42 .43	N/A N/A
	Rapid Visual Information processing ‘False Alarms’	T	0.34	0.56	0.56	Base= .05 PD1= .19 PD2= .09	T	1 28	1.1 .17	.29 .68	.29 .68	1	PD1= .09 PD2= .31
		R	1.2	0.32	1V2= .30 1V3= 1.0 2V3= 1.0		R	1 28	.56 .44	.46 .51	.46 .51
												29	PD1= .19 PD2= .00
		T*R	0.44	0.64	N/A		T*R	1 28	1.6 .98	.21 .33	N/A N/A
	Peg-and-ball ‘Thinking Time’	T	0.02*	0.89	0.89	Base= .06 PD1= .12 PD2= .04	T	1 28	.04 .56	.84 .46	.84 .46	1	PD1= .19 PD2= .12
		R	7.7	0.001*	1V2= .02* 1V3= .004* 2V3= .57		R	1 28	4.9 1.8	.03* .19	.03* .19
												29	PD1= .20 PD2= .10
		T*R	0.42	0.66	N/A		T*R	1 28	3.1 .18	.08t .67	N/A N/A
	Peg-and-ball ‘Completion Time’	T	2.8	0.1	0.1	Base= .24 PD1= .27 PD2= .33	T	1 28	.98 .19	.33 .66	.33 .66	1	PD1= .41 PD2= .06
		R	0.57	0.004*	1V2= .01* 1V3= .01* 2V3= 1.0		R	1 28	1124.7 .30	<.001* .59	<.001* .59
												29	PD1= .05 PD2= .10
		T*R	0.14	0.87	N/A		T*R	1 28	2.1 .10	.15 .76	N/A N/A
	Peg-and-ball ‘Errors’	T	0.25	0.62	0.62	Base= .21 PD1= .05 PD2= .11	T	1 28	.69 1.3	.41 .26	.41 .26	1	PD1= .22 PD2= .09
		R	2	0.14	1V2= .24 1V3= .26 2V3= 1.0		R	1 28	.44 .09	.51 .77	.51 .77
												29	PD1= .28 PD2= .11
		T*R	0.99	0.37	N/A		T*R	1 28	.38 .76	.54 .39	N/A N/A
	Name-to-face-recall ‘Reaction Time’	T	0.009	0.93	0.93	Base= .22 PD1= .04 PD2= .26	T	1 28	.33 3.6	.57 .06t	.57 .06t	1	PD1= .19 PD2= .03
		R	0.31	0.73	1V2= 1.0 1V3= 1.0 2V3= 1.0		R	1 28	.91 .06	.34 .82	.34 .82
												29	PD1= .18 PD2= .51
		T*R	2.7	0.07t	N/A		T*R	1 28	.68 1.9	.41 .17	N/A N/A
	Name-to-face-recall ‘Accuracy’	T	5	0.03*	0.03*	Base= .38 PD1= .39 PD2= .32	T	1 28	1.6 .04	.21 .84	.21 .84	1	PD1= .30 PD2= .16
		R	8.4	<.001*	1V2= .03* 1V3= .001* 2V3= .24		R	1 28	.16 3.2	.69 .08t	.69 .08t
												29	PD1= .01 PD2= .06
		T*R	0.06	0.94	N/A		T*R	1 28	.29 .08	.59 .79	N/A N/A
	Picture recognition ‘Accuracy’	T	0.02	0.9	0.9	Base= .03 PD1= .04 PD2= .07	T	1 28	.23 .00	.63 .99	.63 .99	1	PD1= .02 PD2= .16
		R	9.4	<.001*	1V2= .11 1V3= <.001* 2V3= .07t		R	1 28	5.2 5.3	.03* .02*	.03* .02*
												29	PD1= .07 PD2= .06
		T*R	0.2	0.82	N/A		T*R	1 28	.50 .37	.48 .55	N/A N/A
	Picture recognition ‘Reaction Time’	T	0.91	0.34	0.34	Base= .18 PD1= .27 PD2= .08	T	1 28	1.1 .00	.29 .95	.29 .95	1	PD1= .07 PD2= .33
		R	0.01	0.99	1V2= 1.0 1V3= 1.0 2V3= 1.0		R	1 28	.06 .02	.82 .88	.82 .88
												29	PD1= .11 PD2= .13
		T*R	0.77	0.47	N/A		T*R	1 28	1.9 2.0	.17 .16	N/A N/A
	Word recognition ‘Accuracy’	T	0.3	0.59	0.59	Base= .05 PD1= .20 PD2= .03	T	1 28	.76 .19	.39 .67	.39 .67	1	PD1= .18 PD2= .13
		R	24.5	<.001*	1V2= .001* 1V3= <.001* 2V3= .002*		R	1 28	.03 12.2	.87 .001*	.87 .001*
												29	PD1= .18 PD2= .01
		T*R	0.42	0.66	N/A		T*R	1 28	.08 .60	.78 .44	N/A N/A
	Word recognition ‘Reaction Time’	T	0.97	0.33	0.33	Base= .30 PD1= .13 PD2= .07	T	1 28	.33 1.6	.57 .21	.57 .21	1	PD1= .22 PD2= .00
		R	0.41	0.66	1V2= 1.0 1V3= 1.0 2V3= 1.0		R	1 28	.02 .00	.89 .96	.89 .96
												29	PD1= .21 PD2= .24
		T*R	0.84	0.43	N/A		T*R	1 28	1.1 .06	.29 .80	N/A N/A
	Immediate Word Recall ‘Correct’	T	0	0.97	0.97	Base= .10 PD1= .17 PD2= .08	T	1 28	.11 .73	.75 .39	.75 .39	1	PD1= .07 PD2= .05
		R	8.5	<.001*	1V2= .50 1V3= <.001* 2V3= .02*		R	1 28	6.3 7.7	.01* .007*	.01* .007*
												29	PD1= .29 PD2= .02
		T*R	1.3	0.27	N/A		T*R	1 28	.01 2.0	.92 .16	N/A N/A
	Immediate Word Recall ‘Incorrect’	T	1.3	0.26	0.26	Base= .37 PD1= .09 PD2= .17	T	1 28	.10 1.8	.76 .18	.76 .18	1	PD1= .12 PD2= .00
		R	0.32	0.72	1V2= 1.0 1V3= 1.0 2V3= 1.0		R	1 28	2.3 .02	.13 .88	.13 .88
												29	PD1= .25 PD2= .18
		T*R	0.7	0.5	N/A		T*R	1 28	.39 .12	.54 .73	N/A N/A
	Delayed Word Recall ‘Correct’	T	0.64	0.42	0.42	Base= .18 PD1= .21 PD2= .01	T	1 28	.00 .13	.98 .72	.98 .72	1	PD1= .00 PD2= .01
		R	78.4	<.001*	1V2= <.001* 1V3= <.001* 2V3= <.001*		R	1 28	3.8 29.7	.05t <.001*	.05t <.001*
												29	PD1= .03 PD2= .18
		T*R	0.57	0.57	N/A		T*R	1 28	.00 1.1	.97 .29	N/A N/A
	Delayed Word Recall ‘Incorrect’	T	0.08	0.78	0.78	Base= .05 PD1= .06 PD2= .18	T	1 28	.33 .34	.57 .56	.57 .56	1	PD1= .10 PD2= .11
		R	24.5	<.001*	1V2= .008* 1V3= <.001* 2V3=<.001*		R	1 28	9.6 17.7	.003* <.001*	.003* <.001*
												29	PD1= .02 PD2= .21
		T*R	0.9	0.41	N/A		T*R	1 28	.08 1.5	.78 .23	N/A N/A

## Sheet: 3 GLOBAL COGNITIVE OUTCOMES
Means and standard deviations (alongside in italics) of averaged global cognitive measures where baseline on day 1 is raw and all subsequent data change from this baseline.
	Measure	Treatment condition	Day 1						Day 29
			Baseline		Post-dose 1		Post-dose 2		Pre-dose		Post-dose 1		Post-dose 2
	Accuracy of Attention	600 mg Sage	66.86	15.12	-0.85	5.93	-3.3	8.23	-0.34	10.6	-1.8	6.63	-4.1	8.9
		Placebo	70.18	16.9	-0.67	5.97	-4.82	6.73	-1.53	5.89	-0.25	5.46	-3.43	8.01
	Speed of Attention	600 mg Sage	474.35	39.57	8.4	20.85	12.04	27.9	-8.42	66.13	-5.53	50.66	3.32	39.69
		Placebo	466.81	66.8	2.68	26.98	6.53	24.2	2.03	23.49	-2.26	23.81	-5.49	29.74
	Working Memory	600 mg Sage	83.22	6.36	1.05	5.87	2.13	4.84	0.17	6.71	2.3	6.76	1.66	5.42
		Placebo	85.42	6.09	-0.05	5.41	-1.23	6.74	-0.17	5.76	-0.34	5.92	-1.04	5.16
	Speed of Memory	600 mg Sage	841.64	119.1	10.14	72.91	7.72	61.95	-36.1	85.93	5.91	82.93	4.62	75.15
		Placebo	841.97	144.98	-9.69	93.81	-9.37	95.57	-34.58	106.08	-4.63	70.71	-1.63	70.02
	Episodic Memory	600 mg Sage	59.55	8.96	-4.9	8.94	-6.87	8.1	2.46	9.48	-4.37	8.21	-8.73	8.87
		Placebo	61.56	8.24	-6	5.67	-7.46	6.15	1.51	7.03	-4.67	7.27	-9.02	7.48
	Overall Accuracy	600 mg Sage	66.51	7.57	-0.15	0.33	-0.25	0.37	1.47	4.58	-0.13	0.34	-0.34	0.37
		Placebo	69.54	6.7	-0.2	0.26	-0.35	0.32	0.2	4.11	-0.2	0.29	-0.41	0.37
	Overall Speed	600 mg Sage	0.04	0.58	0.08	0.28	0.09	0.31	-0.11	0.36	-0.05	0.5	0.04	0.39
		Placebo	0.05	0.61	-0.01	0.35	0.01	0.35	-0.07	0.35	-0.04	0.29	-0.07	0.32

## Sheet: 4 GCO ANOVA TABLE
Acute and Pure chronic ANOVA effects of treatment (T), repetition (R) and interactions between the two (T*R) on global cognitive outcomes devived from the COMPASS tasks. Table also displays effect sizes (Cohens D).
	Measure	Pure Chronic			Acute Effects
		ANOVA			ANOVA
		Effect	F	P	Effect	F	P	Day	Effect size
	Accuracy of Attention	T	0.06	0.8	V VT A AT VA VAT T	.00 1.3 40.3 1.9 .47 .29 .04	.99 .25 <.001* .18 .50 .61 .84	1	PD1= .03 PD2= .20
		R	14.5	<.001*
								29	PD1= .26 PD2= .08
		T*R	0.6	0.6
	Speed of Attention	T	0.6	0.44	V VT A AT VA VAT T	7.6 .16 3.1 2.5 .06 2.5 .81	.007 .69 .08t .12 .81 .11 0.4	1	PD1= .23 PD2= .21
		R	0.62	0.54
								29	PD1= .08 PD2= .25
		T*R	1.5	0.23
	Working memory	T	3.5	0.07t	V VT A AT VA VAT T	.07 .12 1.0 2.6 .74 2.4 7.8	.79 .73 .32 .11 .39 .12 .006*	1	PD1= .20 PD2= .57
		R	1.6	0.21
								29	PD1= .42 PD2= .51
		T*R	3.7	0.03*
	Speed of Memory	T	0.06	0.81	V VT A AT VA VAT T	.02 .25 .00 .09 .05 .01 1.6	.89 .62 .99 .76 .83 .93 .21	1	PD1= .23 PD2= .21
		R	0.02	0.98
								29	PD1= .14 PD2= .09
		T*R	0.27	0.77
	Episodic Memory	T	0.7	0.41	V VT A AT VA VAT T	.15 .08 35.1 .07 10.2 .09 .32	.70 .78 <.001* .80 .002* .76 .57	1	PD1= .15 PD2= .08
		R	66.6	<.001*
								29	PD1= .04 PD2= .03
		T*R	0.02	0.98
	Overall accuracy	T	3	0.08t	V VT A AT VA VAT T	.55 .00 53.1 .35 4.0 .38 3.0	.46 .98 <.001* .55 .05t .54 .09t	1	PD1= .17 PD2= .30
		R	60.3	<.001*
								29	PD1= .24 PD2= .21
		T*R	0.8	0.4
	Overall Speed	T	0	0.1	V VT A AT VA VAT T	2.9 .18 .80 1.4 .11 2.3 1.6	.09t .68 .38 .24 .74 .13 .21	1	PD1= .27 PD2= .23
		R	0.7	0.52
								29	PD1= .03 PD2= .30
		T*R	1.5	0.22

## Sheet: 5 BP
Means and standard deviations (alongside in italics) of blood pressure measures during day 1 and day 29. Baseline data on day 1 is raw whilst day 29 pre-dose and all post-dose measures are change from day 1 baseline
	Measure		Day 1						Day 29
			Baseline		Post-dose 1		Post-dose 2		Pre-dose		Post-dose 1		Post-dose 2
	Systolic Blood Pressure	Placebo	117.6	13.72	-1.71	10.76	0.77	10.03	0.13	12.84	2.38	9.63	0.75	11.25
		600 mg Sage	120.88	11.55	-1.53	8.08	2.33	10.91	-0.14	12.93	2.14	10.04	4.26	11.79
	Diastolic Blood Pressure	Placebo	76.25	10.48	1.29	7.36	-0.87	9.91	1	10.77	0.71	8.04	0.07	9.42
		600 mg Sage	79	7.87	0.37	7	-0.93	8.26	-0.79	8.45	1.88	8.18	-1.2	7.42
	Heart Rate	Placebo	64.94	10.23	-0.77	9.32	2.38	6.82	0.79	13.16	-1.7	8.64	2.56	8.5
		600 mg Sage	65.02	9.39	-1.8	5.27	5.12	9.15	-1.28	6.62	-2.77	5.13	2.26	6.45

## Sheet: 6 BP ANOVA TABLE
Acute and Pure chronic ANOVA effects of treatment (T), repetition (R) and interactions between the two (T*R) on heart rate and blood pressure outcomes. Table also displays effect sizes (Cohens D).
	Measure	Pure Chronic					Acute Effects
		ANOVA			Post-hoc pairwise comparisons		ANOVA				Post-hoc pairwise comparisons
		Effect	F	P	P	Effect size	Effect	Day	F	P	P	Day	Effect size
	Systolic Blood pressure	T	0.28	0.6	0.6	Base= .02 PD1= .02 PD2= .31	T	1 28	.24 .79	.63 .38	.63 .38	1	PD1= .02 PD2= .15
		R	2.4	0.09	1V2= .26 1V3= .11 2V3= 1.0		R	1 28	9.1 .04	.003 .85	.003 .85
												29	PD1= .00 PD2= .33
		T*R	1.5	0.22	N/A		T*R	1 28	.43 2.2	.51 .14	N/A N/A
	Diastolic Blood Pressure	T	0.17	0.68	0.68	Base= .18 PD1= .14 PD2= .15	T	1 28	.11 1.2	.96 .28	.74 .28	1	PD1= .13 PD2= .01
		R	2.5	0.08	1V2= .53 1V3= 1.0 2V3= .04		R	1 28	3.8 6.2	.05 .02	.05 .02
												29	PD1= .35 PD2= .06
		T*R	1.8	0.17	N/A		T*R	1 28	.23 2.7	.63 .11	N/A N/A
	Heart Rate	T	0.67	0.42	0.42	Base= .19 PD1= .15 PD2=.04	T	1 28	.41 .51	.52 .74	.52 .48	1	PD1= .08 PD2= .34
		R	11.5	<.001	1V2= .18 1V3= .04 2V3=<.001		R	1 28	29.8 35.5	<.001 <.001	<.001 <.001
												29	PD1= .10 PD2= .17
		T*R	0.42	0.66	N/A		T*R	1 28	4.2 .22	.05 .64	N/A N/A

## Sheet: 7 STAI
Mean and standard deviations (alongside in italics) of anxiety scores. Trait was collected at training only to determine if baseline differences between the groups existed. State was collected at baseline on day 1 (raw score) and day 29 and at post-dose repetition 1 and 2 on both days (all change-from-baseline)
				State Anxiety
	Treatment condition	Trait Anxiety		Day 1						Day 29
				Baseline		Post-dose 1		Post-dose 2		Baseline		Post-dose 1		Post-dose 2
	Placebo	34.1	7.8	48.04	1.68	0.43	2.31	0.51	2.13	0.24	1.46	0.22	2.27	0.63	2.27
	600 mg Sage	36.11	9.4	48	2.51	0.53	2.37	0.69	2.95	-0.58	7.83	-0.51	7.65	-0.8	7.78

## Sheet: 8 STAI ANOVA TABLE
ANOVA effects of treatment (T), repetition (R) and interactions between the two (T*R) on state anxiety; as indexed by the State Trait Anxiety Inventory (STAI) which was completed at 5 timepoints across the study (post-dose 1 and 2 on day 1 and pre-dose, post dose 1 & post-dose 2 on day 29) and compared to the baseline score on day 1. Table also displays effect sizes (Cohens D).
	Effect	F	P	Post-hoc pairwise P	Effect size
	T	0.57	0.45	0.45	1= .04 2= .07 3= .15 4= .13 5= .26
	R	1.3	0.28	All x5= 1.0
	T*R	1	0.39	N/A

## Sheet: 9 PRVP
Mean and standard deviations (alongside in italics) of Prospective Remembering Video Procedure (PRVP) scores. 'Decay score' is day 29 score minus day 25 score (using original scoring)
	Treatment condition	Day 25		Day 29 'Original scoring'		Day 29 'Lenient scoring'		Day 29 'Decay score'
	Placebo	6.04	3.34	9.06	3.93	11.28	3.19	3.02	3.15
	600 mg Sage	5.77	3.33	9.52	4.39	11.86	3.14	3.75	2.86

## Sheet: 10 PRVP ANOVA TABLE
ANOVA effects of treatment on the Prospective Remembering Video Procedure (PRVP) task. Table depicts effects on day 25, day 29 utilizing the original scoring method ('Day 29*1'), day 29 utilizing the more lenient scoring method ('Day 29*2') and the decay score ('Day 29*1' minus 'Day 25'). Table also depicts effect sizes (Cohens D).
	Measure	F	P	Effect size
	Day 25	0.15	0.7	0.08
	Day 29*1	0.29	0.59	0.11
	Day 29*2	0.8	0.37	0.18
	Decay score	1.4	0.25	0.24
